# Supplementary material for: Continuous versus Intermittent Enteral Tube Feeding for Critically Ill Patients: A Prospective, Randomized Controlled Trial
Source: Nutrients. 2022 Feb 4;14(3):664. doi: 10.3390/nu14030664 (PMC8839656; doi:10.3390/nu14030664)
Supplement: Supplementary file 1 [file nutrients-14-00664-s001.zip]

Archive with 1 entries (1 files):
- nutrients-1582667-supplementary.pdf
